# Supplementary material for: Timed chromatin invasion during mitosis governs prototype foamy virus integration site selection and infectivity
Source: Nucleic Acids Res. 2025 May 31;53(10):gkaf449. doi: 10.1093/nar/gkaf449 (PMC12125541; doi:10.1093/nar/gkaf449)
Supplement: gkaf449_Supplemental_Files [file gkaf449_supplemental_files.zip]

Archive with 2 entries (2 files):
- supplementary_figures.pdf
- Sup_Tables_Lagadec_10feb.xlsx
